# Supplementary material for: Exploring Potential Ways to Reduce the Carbon Emission Gap in an Urban Metabolic System: A Network Perspective
Source: Int J Environ Res Public Health. 2022 May 10;19(10):5793. doi: 10.3390/ijerph19105793 (PMC9141536; doi:10.3390/ijerph19105793)
Supplement: Supplementary file 1 [file ijerph-19-05793-s001.zip]

Archive with 1 entries (1 files):
- ijerph-1671478-supplementary.pdf
